# Supplementary material for: Effect of Neoadjuvant Chemotherapy on Tumor-Infiltrating Lymphocytes in Resectable Gastric Cancer: Analysis from a Western Academic Center
Source: Cancers (Basel). 2024 Apr 7;16(7):1428. doi: 10.3390/cancers16071428 (PMC11010931; doi:10.3390/cancers16071428)
Supplement: Supplementary file 1 [file cancers-16-01428-s001.zip]

Archive with 1 entries (1 files):
- cancers-2909200-supplementary.pdf
